# Supplementary material for: Effects of compound lactic acid bacteria on the quality and microbial diversity of alfalfa silage in saline-alkali soils
Source: Front Microbiol. 2025 Mar 6;15:1524296. doi: 10.3389/fmicb.2024.1524296 (PMC11922835; doi:10.3389/fmicb.2024.1524296)
Supplement: Supplementary file 1 [file Table_1.xlsx]

## Sheet: 营养  饲喂
	干物质	粗蛋白	ADF	NDF	WSC	CF	ASH	相对饲喂价值		干物质	粗蛋白	ADF	NDF	WSC	CF	ASH	相对饲喂价值
苜蓿 非适 CK-1-1	46.28	22.5	31.7	39.57	1.4	3.7	12.04	151	苜蓿 非高 CK-1-1	22.88	22.5	31.4	39.21	1.1	3.5	11.98	153
苜蓿 非适 CK-2-1	46.09	22.6	31	38.69	1.3	3.4	11.31	156	苜蓿 非高 CK-2-1	22.26	18.7	35.6	44.25	1.3	3.4	10.37	129
苜蓿 非适 CK-3-1	44.26	20.9	32	39.88	1.2	3.3	11.87	149	苜蓿 非高 CK-3-1	22.89	20.7	34	42.4	1.7	3.4	9.92	137
苜蓿 非适Z+B-1-1	46.05	21.8	29.6	36.93	3.2	4.4	9.84	166	苜蓿 非高 Z+B+W+P-1-1	23.77	21.4	30.8	38.5	0.4	3.6	11.05	157
苜蓿 非适Z+B-2-1	46.24	21.7	29.6	36.97	3.5	4.4	9.54	166	苜蓿 非高Z+B+W+P-2-1	22.38	21.7	30.5	38.02	0.3	3.7	10.6	159
苜蓿 非适Z+B-3-1	47.2	21.5	30	37.52	3.1	4.2	9.42	162	苜蓿 非高 Z+B+W+P-3-1	22.49	21.7	32.2	40.13	0.3	3.4	10.48	148
苜蓿 非适CK-1-3	44.11	20.6	31.2	38.98	1.3	4.5	11.44	154	苜蓿 非高CK-1-3	22.11	21.9	30.3	37.89	1.1	3.9	12.86	160
苜蓿 非适CK-2-3	43.86	20.1	34.1	42.41	1.3	4.5	11.45	137	苜蓿 非高CK-2-3	22.44	20.9	30.2	37.72	0.3	3.9	10.94	161
苜蓿 非适CK-3-3	43.25	20.1	31.4	39.2	1.3	3.8	10.86	153	苜蓿 非高CK-3-3	22.26	20.2	33.1	41.21	0.3	3.6	12.05	143
苜蓿 非适Z+B-1-3	46.35	21.6	29.3	36.62	3.8	4.1	10.35	168	苜蓿 非高Z+B+W+P-1-3	23.79	21.5	31.2	38.91	0.3	4.4	12.06	154
苜蓿 非适Z+B-2-3	46.52	21	30.1	37.56	3.7	4	10.38	162	苜蓿 非高Z+B+W+P-2-3	23.13	22.1	27	33.77	0.3	4.4	11.22	187
苜蓿 非适Z+B-3-3	46.59	22.1	29.1	34.79	3.1	3.9	11.13	177	苜蓿 非高Z+B+W+P-3-3	22.73	21.4	31.4	39.21	0.3	4.3	12.58	153
苜蓿 非适CK-1-5	42.73	21.1	28.8	35.99	1.3	5.3	10.65	172	苜蓿 非高CK-1-5	20.44	20.6	32.7	40.75	0.3	5.6	11.33	145
苜蓿 非适CK-2-5	41.79	21.8	30.6	38.23	1.3	4.5	10.99	158	苜蓿 非高CK-2-5	20.56	19.8	30.8	38.43	0.3	5.3	11.22	157
苜蓿 非适 CK-3-5	42.3	21.6	28.8	35.95	0.6	4.4	10.33	172	苜蓿 非高 CK-3-5	20.51	21.4	30.8	39.76	0.3	4.9	11.31	152
苜蓿 非适Z+B-1-5	49.57	22.1	28.3	35.43	2.4	4.9	10.98	175	苜蓿 非高Z+B+W+P-1-5	24.03	21.5	31	38.67	0.3	4.2	11.1	156
苜蓿 非适Z+B-2-5	48.62	21.3	30	37.42	2.9	4.9	10.35	163	苜蓿 非高Z+B+W+P-2-5	24.76	20.8	28.9	36.18	0.3	5.2	10.18	171
苜蓿 非适Z+B-3-5	48.93	21.6	29.4	36.75	2.5	4.3	10.64	167	苜蓿 非高Z+B+W+P-3-5	23.68	21.8	30	37.5	0.3	4.6	10.58	163
苜蓿 非适CK-1-30	40.53	21.5	31.5	39.32	1.3	6	11.65	152	苜蓿 非高CK-1-30	19.66	21.5	29.6	36.88	0.3	5.1	10.46	166
苜蓿 非适CK-2-30	40.35	19.4	34.3	42.66	1.4	6.3	11.63	136	苜蓿 非高CK-2-30	19.15	20	33.6	41.8	0.3	4.9	9.28	140
苜蓿 非适CK-3-30	40.21	21.5	31.4	39.22	1.43	4.4	10.15	153	苜蓿 非高CK-3-30	19.32	21.6	30.3	37.83	0.3	4.4	10.11	161
苜蓿 非适Z+B-1-30	49.93	21.2	30.1	37.62	3.3	4	10.73	162	苜蓿 非高Z+B+w+p-1-30	25.76	19.9	33.4	41.6	0.3	4.3	10.2	141
苜蓿 非适Z+B-2-30	49.26	22	29	36.22	3.54	4.8	11.02	170	苜蓿 非高 Z+B+W+P-2-30	25.82	20.7	31.8	39.72	0.3	5	11.56	150
苜蓿 非适Z+B-3-30	49.36	21.3	29.5	36.9	3.66	4.3	10.93	166	苜蓿 非高 Z+B+W+P-3-30	25.82	20.7	31.8	39.72	0.3	5	11.56	150
苜蓿 非适CK-1-60	38.38	19.6	30.7	38.19	1.21	5.6	10.9	153	苜蓿 非高 CK-1-60	25.26	18.8	31.87	39.87	0.7	4.9	11.09	146
苜蓿 非适CK-2-60	38.45	19.7	30.7	38.6	1.22	5.4	10.22	151	苜蓿 非高 CK-2-60	25.61	18.9	31.81	39.81	0.72	5.7	10.04	145
苜蓿 非适CK-3-60	38.1	20.1	30.5	37.1	1.32	5.8	9.27	149	苜蓿 非高 CK-3-60	25.37	18.1	31.52	39.52	0.73	4.5	11.27	146
苜蓿 非适Z+B-1-60	39.92	20.1	28.1	36.56	0.23	3.6	11.94	172	苜蓿 非高 Z+B+W+P-1-60	27.87	19.4	29.67	38.67	0.57	5	10	165
苜蓿 非适Z+B-2-60	39.85	20.2	27.5	36.47	0.44	3.9	12.03	173	苜蓿 非高 Z+B+W+P-2-60	27.96	19.6	29.99	38.09	0.63	5.1	10.3	168
苜蓿 非适Z+B-3-60	40.01	21.02	28.2	36.58	0.22	3.8	11.89	172	苜蓿 非高 Z+B+W+P-3-60	27.3	19.3	28.52	38.52	0.53	4.9	9.6	168
	22.9
苜蓿 中适 CK-1-1	46.17	21.6	30.5	38.13	3.8	3.5	9.64	159	苜蓿 中高CK-1-1	20.19	21.5	28.8	36.05	2.1	4.7	11.24	171
苜蓿 中适 CK-2-1	62.93	21	30.7	38.35	4.8	3.5	9.99	158	苜蓿 中高 CK-2-1	20.11	19.9	30.9	38.62	2.4	3.9	9.85	156
苜蓿 中适CK-3-1	40.92	21	30.2	37.7	2.7	3.6	10.43	161	苜蓿 中高 CK-3-1	20.09	20.08	29.66	37.66	2.3	4.4	10.89	165
苜蓿 中适Z+B-1-1	39.52	20.6	31.8	39.64	2.2	4	8.92	151	苜蓿 中高Z+B+W+P-1-1	20.37	21.1	30	37.47	0.8	4.5	11.08	163
苜蓿 中适Z+B-2-1	41.38	21.3	30.3	37.87	2.7	4.1	9.23	160	苜蓿 中高 Z+B+W+P-2-1	16.75	21.3	29.9	37.34	1.5	3.9	11.59	163
苜蓿 中适Z+B-3-1	40.91	20.9	30.8	38.9	2.6	4.2	9.06	158	苜蓿 中高 Z+B+W+P-2-1	19.82	21.6	29.3	36.56	1.5	4	11.57	168
苜蓿 中适CK-1-3	39.31	20.5	32	39.9	2.3	3.9	9.57	149	苜蓿 中高Z+B+W+P-3-1	19.1	20	31.6	39.44	2.4	3.8	9.58	152
苜蓿 中适CK-2-3	37.1	22.2	28.4	35.54	3.5	4.2	11.63	175	苜蓿 中高CK-1-3	15.64	18.3	32.2	40.2	3.5	4.1	10.37	148
苜蓿 中适CK-3-3	38.19	21	30.6	38.15	2.5	4	9.98	159	苜蓿 中高CK-2-3	17.94	19	31.6	39.42	1.4	5.6	9.66	152
苜蓿 中适Z+B-1-3	39.23	21	29.7	37.07	2.7	3.7	10.65	165	苜蓿 中高CK-3-3	17.65	17.5	33.5	41.8	1.2	5.1	8.98	140
苜蓿 中适Z+B-2-3	39.02	20.7	30.3	37.87	1.8	4.2	9.9	160	苜蓿 中高Z+B+W+P-1-3	18.07	20.9	29.4	36.74	1.6	4.5	11.04	167
苜蓿 中适Z+B-3-3	38.44	20.5	31	38.63	1.7	4	10.6	156	苜蓿 中高Z+B+W+P-2-3	18.19	21	29	36.3	0.8	4.7	12.05	170
苜蓿 中适CK-1-5	37.04	20.7	31.1	38.78	1.4	4.9	9.93	155	苜蓿 中高Z+B+W+P-3-3	18.31	19.9	30.9	38.56	1.1	4.5	10.48	156
苜蓿 中适CK-2-5	32.34	21.4	29.9	37.35	2	4.8	10.12	163	苜蓿 中高CK-1-5	18.01	19.6	29.8	36.55	1.6	5.6	10.21	166
苜蓿 中适CK-3-5	37.37	20.3	31.4	39.18	1.6	5	9.75	153	苜蓿 中高CK-2-5	18.66	19.7	29.6	36.56	1.7	5.5	10.22	167
苜蓿 中适Z+B-1-5	39.67	21.5	29.8	37.22	1.3	4.4	10.71	164	苜蓿 中高CK-3-5	18.14	19.8	29.5	36.83	1.7	5.6	10.24	167
苜蓿 中适Z+B-2-5	39.49	21.1	29.8	37.27	1.4	4.9	10.41	164	苜蓿 中高Z+B+W+P-1-5	18.28	20.5	28.9	36.18	1.8	4.5	11.13	171
苜蓿 中适Z+B-3-5	46.53	21.2	30.8	38.43	2.3	4.2	9.48	157	苜蓿 中高 Z+B+W+P-2-5	18.92	19.8	30.5	38.07	1.2	5.2	10.87	159
苜蓿 中适CK-1-30	41.43	19.9	32	39.85	0.3	4.3	10.71	149	苜蓿 中高Z+B+W+P-3-5	18.7	20.5	29.4	36.69	1.5	4.7	11.05	167
苜蓿 中适CK-2-30	39.56	19.6	33	41.12	0.3	4.3	10.67	143	苜蓿 中高CK-2-30	25.6	19.4	29.5	36.9	0.3	4.3	9.76	166
苜蓿 中适CK-3-30	41.05	20.7	30.3	37.79	1.7	4.6	11.07	161	苜蓿 中高CK-1-30	19.19	19	29.7	37.16	0.3	4.3	9.57	165
苜蓿 中适Z+B-1-30	41.24	20.9	30.5	38.03	0.4	4.1	10.97	159	苜蓿 中高CK-3-30	18.31	18.8	32.2	40.1	0.3	5.9	10.89	148
苜蓿 中适Z+B-2-30	38.25	21	30.6	38.21	0.3	4	11.21	158	苜蓿 中高Z+B+W+P-1-30	20.14	20.1	28.9	36.08	1.7	4.4	11.57	171
苜蓿 中适Z+B-3-30	41.04	21.6	29.3	36.56	0.3	4.3	11.54	168	苜蓿 中高Z+B+W+P-2-30	20.1	20	29.2	36.53	1.6	4.1	11.45	168
苜蓿 中适CK-1-60	36.96	17.8	32.1	39.13	2.3	4.1	11.54	137	苜蓿 中高Z+B+W+P-3-30	20.19	20.4	31.9	39.74	0.9	5.4	10.1	150
苜蓿 中适CK-2-60	36.95	17.6	32.2	39.9	2.3	4	10.96	135	苜蓿 中高CK-1-60	24.25	17.1	33.1	40.1	1.7	4.6	9.42	133
苜蓿 中适CK-3-60	36.29	17.4	32.8	39.17	2	4	11	134	苜蓿 中高CK-2-60	24	17.5	33.75	41.75	1.9	4.8	9.84	131
苜蓿 中适Z+B-1-60	39.89	19.3	29.6	38.45	1.9	3.6	11.38	152	苜蓿 中高CK-3-60	24.24	17.4	33.88	41.88	1.8	4.7	9.66	139
苜蓿 中适Z+B-2-60	39.37	20.3	29.2	38.67	1.7	3.7	11.88	152	苜蓿 中高Z+B+W+P-1-60	26.87	18.7	31.11	39.11	1.2	3.9	11.8	159
苜蓿 中适Z+B-3-60	39.89	19.4	29.2	38.55	1.3	4.3	10.65	158	苜蓿 中高 Z+B+W+P-3-60	26.67	19.1	31.2	39.2	1.4	4.6	11.49	150
	22.9								苜蓿 中高 Z+B+W+P-2-60	26.19	18.9	31.3	39.3	1.4	4.3	11.01	154
										FGCK	F1	ZCK	Z1	P值
									项目	17.55±0.23c	26.61±0.54a	18.16±0.08bc	19.24±0.35b	<0.01
									干物质	21.60±0.25a	22.10±0.40a	19.90±0.12b	19.33±0.12b	<0.01
									粗蛋白	1.30±0.00b	3.30±0.00b	1.97±0.30ab	3.40±0.57a	<0.01
									可溶性碳水化合物	36.40±1.27ab	35.73±0.44b	37.20±0.55ab	38.58±0.42a	0.12
									中性洗涤纤维	30.70±0.23a	28.70±0.36b	29.80±0.44ab	30.70±0.32a	<0.05
									酸性洗涤纤维	165.67±6.06ab	173.67±2.97a	164.33±3.18ab	157.67±2.40b	0.18
									相对饲喂价值

## Sheet: 发酵
	PH	乳酸	乙酸	丙酸	丁酸	氨态氮		PH	乳酸	乙酸	丙酸	丁酸	氨态氮
苜蓿 非适 CK-1-1	6.01						苜蓿 非高 CK-1-1	5.96
苜蓿 非适 CK-2-1	5.92						苜蓿 非高 CK-2-1	5.94
苜蓿 非适 CK-3-1	6.23						苜蓿 非高CK-3-1	6.04
苜蓿 非适Z+B-1-1	5.77						苜蓿 非高 Z+B+W+P-1-1	5.8
苜蓿 非适Z+B-2-1	5.62						苜蓿 非高Z+B+W+P-2-1	5.5
苜蓿 非适Z+B-3-1	5.9						苜蓿 非高 Z+B+W+P-3-1	5.65
苜蓿 非适CK-1-3	6.35						苜蓿 非高CK-1-3	6.41
苜蓿 非适CK-2-3	6.45						苜蓿 非高CK-2-3	6.35
苜蓿 非适CK-3-3	6.65						苜蓿 非高CK-3-3	6.54
苜蓿 非适Z+B-1-3	4.98						苜蓿 非高Z+B+W+P-1-3	6.02
苜蓿 非适Z+B-2-3	4.04						苜蓿 非高Z+B+W+P-2-3	5.92
苜蓿 非适Z+B-3-3	4.97						苜蓿 非高Z+B+W+P-3-3	6.01
苜蓿 非适CK-1-5	6.51						苜蓿 非高CK-1-5	6.47
苜蓿 非适CK-2-5	6.27						苜蓿 非高CK-2-5	6.47
苜蓿 非适 CK-3-5	6.33						苜蓿 非高 CK-3-5	6.43
苜蓿 非适Z+B-1-5	5.15						苜蓿 非高Z+B+W+P-1-5	6.15
苜蓿 非适Z+B-2-5	4.69						苜蓿 非高Z+B+W+P-2-5	5.95
苜蓿 非适Z+B-3-5	5.16						苜蓿 非高Z+B+W+P-3-5	6.31
苜蓿 非适CK-1-30	6.68						苜蓿 非高CK-1-30	6.4
苜蓿 非适CK-2-30	6.44						苜蓿 非高CK-2-30	6.28
苜蓿 非适CK-3-30	6.29						苜蓿 非高CK-3-30	5.5
苜蓿 非适Z+B-1-30	4.31						苜蓿 非高Z+B+w+p-1-30	5.53
苜蓿 非适Z+B-2-30	4.18						苜蓿 非高 Z+B+W+P-2-30	5.48
苜蓿 非适Z+B-3-30	4.44						苜蓿 非高 Z+B+W+P-3-30	5.55
	PH	乳酸	乙酸	丙酸	丁酸	氨态氮		PH	乳酸	乙酸	丙酸	丁酸	氨态氮
苜蓿 中适 CK-1-1	5.56						苜蓿 中高CK-1-1	5.63
苜蓿 中适 CK-2-1	6.03						苜蓿 中高 CK-2-1	5.76
苜蓿 中适CK-3-1	6.85						苜蓿 中高 CK-3-1	5.88
苜蓿 中适Z+B-1-1	5.92						苜蓿 中高Z+B+W+P-1-1	4.69
苜蓿 中适Z+B-2-1	5.86						苜蓿 中高 Z+B+W+P-2-1	5.14
苜蓿 中适Z+B-3-1	6.83						苜蓿 中高Z+B+W+P-3-1	4.96
苜蓿 中适CK-1-3	4.64						苜蓿 中高CK-1-3	6.01
苜蓿 中适CK-2-3	5.49						苜蓿 中高CK-2-3	5.4
苜蓿 中适CK-3-3	5.68						苜蓿 中高CK-3-3	5.02
苜蓿 中适Z+B-1-3	5.09						苜蓿 中高Z+B+W+P-1-3	4.59
苜蓿 中适Z+B-2-3	5.59						苜蓿 中高Z+B+W+P-2-3	4.69
苜蓿 中适Z+B-3-3	5.29						苜蓿 中高Z+B+W+P-3-3	4.92
苜蓿 中适CK-1-5	5.08						苜蓿 中高CK-1-5	6.16
苜蓿 中适CK-2-5	5.93						苜蓿 中高CK-2-5	6.55
苜蓿 中适CK-3-5	5.77						苜蓿 中高CK-3-5	6.06
苜蓿 中适Z+B-1-5	5.39						苜蓿 中高Z+B+W+P-1-5	4.76
苜蓿 中适Z+B-2-5	4.93						苜蓿 中高 Z+B+W+P-2-5	4.65
苜蓿 中适Z+B-3-5	5.06						苜蓿 中高Z+B+W+P-3-5	4.66
苜蓿 中适CK-1-30	4.52						苜蓿 中高CK-2-30	6.37
苜蓿 中适CK-2-30	4.47						苜蓿 中高CK-1-30	6.02
苜蓿 中适CK-3-30	5.17						苜蓿 中高CK-3-30	6.1
苜蓿 中适Z+B-1-30	4.26						苜蓿 中高Z+B+W+P-1-30	4.36
苜蓿 中适Z+B-2-30	4.41						苜蓿 中高Z+B+W+P-2-30	4.45
苜蓿 中适Z+B-3-30	4.77						苜蓿 中高Z+B+W+P-3-30	4.49
	指标	DFCK	DF1	DZCK	DZ1	P值		指标	FCK	F1	ZCK	Z1	P值
	pH	5.14±0.10b	4.33±0.06d	5.63±0.01a	4.60±0.04c	＜0.001		pH	5.98±0.04b	4.34±0.02d	6.48±0.04a	4.72±0.05c	＜0.001
	乳酸	1.55±0.06c	6.09±0.18a	1.28±0.03c	4.71±0.11b	＜0.001		乳酸	1.58±0.04c	3.35±0.06a	0.69±0.10d	2.54±0.21b	＜0.001
	乙酸	0.92±0.00b	2.48±0.19a	0.75±0.10b	2.55±0.17a	＜0.001		乙酸	1.19±0.07a	1.10±0.06a	1.27±0.36a	0.82±0.22a	0.515
	丙酸	ND	ND	ND	ND	＜0.001		丙酸	ND	ND	0.10±0.02	ND	＜0.001
	丁酸	ND	ND	0.12±0.01	ND	＜0.001		丁酸	ND	ND	0.36±0.04a	0.05±0.04b	＜0.001
	氨态氮	1.95±0.06a	1.48±0.04a	1.50±0.04a	0.96±0.24b	0.023		氨态氮	3.95±0.28a	2.16±0.27a	3.04±0.72a	2.19±0.49a	0.14
