# Supplementary material for: Effects of compound lactic acid bacteria on the quality and microbial diversity of alfalfa silage in saline-alkali soils
Source: Front Microbiol. 2025 Mar 6;15:1524296. doi: 10.3389/fmicb.2024.1524296 (PMC11922835; doi:10.3389/fmicb.2024.1524296)
Supplement: Supplementary file 2 [file Data_Sheet_1.zip]

Archive with 2 entries (2 files):
- σñìσÉêΣ╣│Θà╕ΦÅîσñäτÉåΦÉÑσà╗σÅæΘà╡μîçμáçτ1⁄41⁄4Σ╕Çσ╣┤.xlsx
- __MACOSX/._σñìσÉêΣ╣│Θà╕ΦÅîσñäτÉåΦÉÑσà╗σÅæΘà╡μîçμáçτ1⁄41⁄4Σ╕Çσ╣┤.xlsx
