# Supplementary material for: Effects of compound lactic acid bacteria on the quality and microbial diversity of alfalfa silage in saline-alkali soils
Source: Front Microbiol. 2025 Mar 6;15:1524296. doi: 10.3389/fmicb.2024.1524296 (PMC11922835; doi:10.3389/fmicb.2024.1524296)
Supplement: Supplementary file 2 [file Data_Sheet_1.zip › σñìσÉêΣ╣│Θà╕ΦÅîσñäτÉåΦÉÑσà╗σÅæΘà╡μîçμáçτ1⁄41⁄4Σ╕Çσ╣┤.xlsx]

## Sheet: 处理1-6 z
	DM		CP		ADF		NDF		WSC		CF	Ash	RFV	乳LA		乙酸AA		PH		氨态氮		PA丙酸			DM	CP	ADF	NDF	WSC	CF	Ash	RFV	LA	AA	PA丙酸	PH
1-1-1(Z)	40.7	40.2	20.9	20.85	30.3	30.3	37.85	37.86	5.9	5.85	3.6	9.96	160	0.25	0.25	0.49	0.525	5.89	5.89	1.01	1	0.38		1-1-1(G)	26.9	20.4	32	39.95	8.6	3.3	10.26	149	0.25	1.37	0.44	5.89
1-2-1(Z)	39.7		20.8		30.3		37.87		5.8		3.6	9.08	160	0.25		0.56		5.89		0.99		0.5		1-2-1(G)	26.1	20.7	30.7	38.27	7.6	3.5	8.42	158	1.22	0.25	0.14	6.04
1-1-3(Z)	40.1	39.65	20.5	20.35	29.6	29.75	36.99	37.14	5.7	5.75	3.6	9.64	166	0.59	0.775	0.57	0.545	5.64	5.64	1.21	1.225	0.39		1-1-3(G)	28.5	20.9	29.7	37.04	8.1	3.9	9.65	165	0.7	1.08	0.25	5.69
1-2-3(Z)	39.2		20.2		29.9		37.29		5.8		3.5	9.31	164	0.96		0.52		5.64		1.24		0.31		1-2-3(G)	24.4	21.4	28.1	35.19	8.3	4.1	9.57	177	0.25	1.74	0.56	5.73
1-1-5(Z)	38.2	38.3	20	20.1	29.7	29.6	38.29	38.155	5.6	5.5	3.1	8.88	158	0.45	0.67	0.83	0.77	5.56	5.53	1.58	1.57	0.43		1-1-5(G)	25.4	20.4	30.8	38.47	7.3	4	10.17	157	0.25	2.09	0.55	5.46
1-2-5(Z)	38.4		20.2		29.5		38.02		5.4		3.8	9.69	159	0.89		0.71		5.5		1.56		0.81		1-2-5(G)	24.3	20.5	31	38.64	7.9	3.6	10.44	156	2.16	2.54	0.69	5.41
1-1-15(Z)	38.3	38.25	20.1	20	29.5	29.85	36.85	37.295	5.1	5.06	4.3	10.14	166	3.08	3.27	2.13	2.38	5.26	5.235	2.23	2.22	0.47		1-1-15(G)	32.3	20.7	30	37.43	6.8	4.2	10.48	163	3.2	3.58	0.3	5.1
1-2-15(Z)	38.2		19.9		30.2		37.74		5.02		4.3	9.91	161	3.46		2.63		5.21		2.21		0.56		1-2-15(G)	32.9	20.1	31.1	38.82	6.6	4.4	10.15	155	4.29	3.85	0.51	5.12
1-1-30(Z)	37.2	37.2	18.9	18.8	29.7	29.8	37.4	38.005	4.19	4.195	4	10.27	163	2.16	1.745	2.19	2.235	5.06	5.085	2.46	2.48	0.49		1-1-30(G)	23.9	20.3	30.5	38.03	5.7	4.4	10.79	159	3.79	3.47	0.52	5
1-2-30(Z)	37.2		18.7		29.9		38.61		4.2		3.9	10.06	156	1.33		2.28		5.11		2.5		0.33		1-2-30(G)	23.8	20.3	29.8	37.2	4.4	4.5	10.64	164	5.81	2.91	0.01	4.78
1-1-60(Z)	36.4	36.65	18.2	18.4	29.3	29.65	37.86	37.67	4.08	4.06	3.7	9.64	160	4.95	3.745	2.29	2.26	4.93	4.94	3	3.055	0.06		1-1-60(G)	29.1	20.7	31.2	38.95	5.3	3.9	10.9	154	2.82	2.94	0.62	5.12
1-2-60(Z)	36.9		18.6		30		37.48		4.04		3.7	9.88	163	2.54		2.23		4.95		3.11		0.38		1-2-60(G)	27.6	20	31.9	39.83	4.9	4.1	11.04	150	2.7	2.85	0.71	4.94
2-1-1(Z)Z+B	40.2	40.26	20.9	21.05	30	29.65	37.53	37.085	5.79	5.795	3.4	8.9	162	0.26	0.255	0.55	0.55	5.95	5.98	0.91	0.925	0.36		2-1-1(G)Z+B	29	20.4	31	38.71	9.3	2.9	9.58	156	0.25	2.42	0.56	5.81
2-2-1(Z)Z+B	40.32		21.2		29.3		36.64		5.8		3.5	9.2	168	0.25		0.55		6.01		0.94		0.31		2-2-1(G)Z+B	29.1	20.4	30.8	38.41	8.9	3.2	9.51	157	0.5	1.66	0.21	5.89
2-1-3(Z)Z+B	40.1	40.08	20.5	20.5	30.2	29.85	36.66	36.255	5.7	5.55	3.5	9.72	162	1.32	1.145	1.05	0.815	5.55	5.55	1.02	1.03	0.35		2-1-3(G)Z+B	27.3	20.1	30.9	38.55	7.8	3.6	9.78	156	4.41	2.04	0.51	5.35
2-2-3(Z)Z+B	40.06		20.5		29.5		35.85		5.4		3.8	9.85	166	0.97		0.58		5.55		1.04		0.21		2-2-3(G)Z+B	33.4	20.3	30.4	37.94	7.8	3.4	10.21	160	3.51	2.21	0.44	5.38
2-1-5(Z)Z+B	39.9	39.85	20.5	20.6	29.8	29.45	35.81	35.59	5	4.95	4.4	9.29	164	3.65	3.28	2.23	2.24	5.4	5.355	1.26	1.275	0.33		2-1-5(G)Z+B	24.9	20.5	28.7	35.89	7.4	4.3	10.53	172	3.75	2.15	0.34	5.25
2-2-5(Z)Z+B	39.8		20.7		29.1		35.37		4.9		3.9	9.73	169	2.91		2.25		5.31		1.29		0.28		2-2-5(G)Z+B	25.2	20.4	30.3	37.79	7	4.2	10.16	161	5.36	3.35	0.41	5.05
2-1-15(Z)Z+B	39.8	39.8	20.7	20.5	28.7	29.2	35.12	35.135	4.65	4.465	4.5	9.91	172	6.12	5.695	2.56	2.645	5.06	5.05	1.66	1.645	0.16		2-1-15(G)Z+B	33.5	20	30.2	37.74	6.1	4.1	10.69	161	5.62	2.84	0.34	4.91
2-2-15(Z)Z+B	39.8		20.3		29.7		35.15		4.28		4.1	10	165	5.27		2.73		5.04		1.63		0.2		2-2-15(G)Z+B	33.7	20.1	30	37.52	6.3	4.4	10.16	162	6.7	2.56	0.18	4.91
2-1-30(Z)Z+B	39.8	39.75	20.5	20.45	28.2	28.15	34.95	34.965	4.5	3.805	4.3	10.46	168	5.9	5.61	1.97	2.14	4.62	4.69	1.71	1.695	0.19		2-1-30(G)Z+B	24.9	19.8	30.4	38.02	5.8	4.2	10.1	159	5.37	2.74	0.34	4.83
2-2-30(Z)Z+B	39.7		20.4		28.1		34.98		3.11		4.7	10.82	164	5.32		2.31		4.76		1.68		0.24		2-2-30(G)Z+B	20.7	19.5	31.5	39.34	5	3.8	10.56	152	4.9	2.42	0.49	4.85
2-1-60(Z)Z+B	38.9	38.8	20.6	20.6	27.2	27.5	34.88	34.885	2.88	2.915	4.4	9.88	169	7.51	7.4	2.22	2.21	4.52	4.545	1.72	1.71	0.33		2-1-60(G)Z+B	29.4	19.7	30.6	38.15	5.3	4.2	10.36	159	6.02	1.91	0.52	4.78
2-2-60(Z)Z+B	38.7		20.6		27.8		34.89		2.95		4.6	9.81	171	7.29		2.2		4.57		1.7		0.41		2-2-60(G)Z+B	28.9	19.9	31	38.71	4.3	4.3	10.18	156	6.53	2.48	0.55	4.74
3-1-1(Z)Z+B+W	40	40.15	21.4	21.55	28.9	28.75	37.15	37.45	5.8	5.85	3.8	9.94	171	0.28	0.79	0.58	0.555	5.89	5.885	1.01	0.985	0.62		3-1-1(G)Z+B+W	30.2	20.7	30.9	38.51	7.2	3.6	9.59	157	1.25	1.57	0.86	5.65
3-2-1(Z)Z+B+W	40.3		21.7		28.6		37.75		5.9		3.4	9.85	173	1.3		0.53		5.88		0.96		0.6		3-2-1(G)Z+B+W	29.5	20.7	30.2	37.75	7.3	4	9.72	161	2.06	2.55	0.56	5.43
3-1-3(Z)Z+B+W	40.2	40.05	20.6	20.85	29	28.85	36.99	36.455	5.7	5.7	3.6	9.62	170	1.41	1.89	1	1.365	5.51	5.49	1.22	1.25	0.2		3-1-3(G)Z+B+W	25.4	20.2	30	37.42	7.8	4.1	10.33	163	3.73	2.6	0.29	5.25
3-2-3(Z)Z+B+W	39.9		21.1		28.7		35.92		5.7		3.8	9.53	172	2.37		1.73		5.47		1.28		0.37		3-2-3(G)Z+B+W	25	20.1	30.8	38.5	7.4	4.5	10.13	157	3.39	2.76	0.32	5.19
3-1-5(Z)Z+B+W	39.7	39.55	21.8	21.3	28.9	28.85	35.86	35.835	5.6	5.5	4.1	9.63	197	2.66	3.05	1.69	1.725	5.41	5.35	1.34	1.335	0.12		3-1-5(G)Z+B+W	24.5	20.4	30.2	37.7	7.2	4.6	10.01	161	3.37	3.3	0.2	5.08
3-2-5(Z)Z+B+W	39.4		20.8		28.8		35.81		5.4		4.4	9.77	172	3.44		1.76		5.29		1.33		0.22		3-2-5(G)Z+B+W	23.2	19.8	30.3	37.85	7.1	4	9.99	160	3.9	3.07	0.14	5.19
3-1-15(Z)Z+B+W	39.6	38.95	20.1	20.85	28.3	28.25	34.87	34.8	5.3	5.25	4.3	10.37	163	6.3	5.675	2.22	2.54	4.85	5.02	1.68	1.66	0.1		3-1-15(G)Z+B+W	33.5	20.5	28.6	35.81	7.3	4.3	10.47	173	5.82	2.57	0.04	4.93
3-2-15(Z)Z+B+W	38.3		21.6		28.2		34.73		5.2		4.4	9.99	168	5.05		2.86		5.19		1.64		0.4		3-2-15(G)Z+B+W	34.7	20.1	29.9	37.39	5.3	4.7	10.79	163	5.26	3.18	0.07	4.79
3-1-30(Z)Z+B+W	38.7	38.65	20.1	20.15	28.4	28.6	35.69	35.825	4.9	4.92	4.1	10.45	167	6.61	5.975	2.74	2.535	4.87	4.825	1.75	1.77	0		3-1-30(G)Z+B+W	24.7	20.1	30.3	37.86	4.7	4.3	10.69	160	5.87	3.39	0.32	4.75
3-2-30(Z)Z+B+W	38.6		20.2		28.8		35.96		4.94		4.8	10.41	172	5.34		2.33		4.78		1.79		0.16		3-2-30(G)Z+B+W	23.4	19.7	30.3	37.85	6.3	4.4	10.76	160	6.41	2.87	0.05	4.82
3-1-60(Z)Z+B+W	37.9	37.91	19.5	19.9	28.66	28.78	36.1	36	4.56	4.43	3.8	10.15	162	5.12	5.11	1.65	1.815	4.77	4.81	1.73	1.725	0.09		3-1-60(G)Z+B+W	29.3	19.9	30.2	37.72	4.5	4.5	10.62	161	8.23	2.67	0.24	4.74
3-2-60(Z)Z+B+W	37.92		20.3		28.9		35.9		4.3		3.9	10.14	167	5.1		1.98		4.85		1.72		0.19		3-2-60(G)Z+B+W	26.5	20.1	30	37.5	4.2	4.7	10.95	163	6.98	3.29	0.18	4.73
4-1-1(Z)Z+B+P	40	40.3	21	21.1	30.8	31.1	37.68	37.2	5.8	5.85	3.6	9.66	161	0.66	0.54	0.64	0.69	5.9	5.895	1.21	1.085	0.72		4-1-1(G)Z+B+P	22.6	20.6	31	38.63	8.1	3.1	9.81	156	0.41	1.59	0.64	5.89
4-2-1(Z)Z+B+P	40.6		21.2		31.4		36.72		5.9		3.6	9.63	167	0.42		0.74		5.89		0.96		0.56		4-2-1(G)Z+B+P	38.5	20.1	32	38.6	6.5	3.7	8.97	154	1.57	0.75	0.27	5.88
4-1-3(Z)Z+B+P	39.8	39.8	20.5	20.5	30.3	30.6	37.81	37.595	4.6	4.55	3.5	9.55	161	1.34	1.195	1.95	1.565	5.54	5.545	1.26	1.27	0.41		4-1-3(G)Z+B+P	25.9	20.4	30.7	38.29	7.2	3.9	10.29	158	3.44	2.13	0.52	5.35
4-2-3(Z)Z+B+P	39.8		20.5		30.9		37.38		4.5		3.8	9.64	163	1.05		1.18		5.55		1.28		0.24		4-2-3(G)Z+B+P	25.2	19.7	31.7	39.5	7.5	3.3	9.78	151	1.71	2.69	0.97	5.38
4-1-5(Z)Z+B+P	38.9	39.2	20.7	20.55	30.2	29.9	36.51	36.76	3.2	3.55	3.7	10.1	169	2.3	2.205	1.68	1.9	5.37	5.355	1.34	1.35	0.22		4-1-5(G)Z+B+P	24.4	20	30.9	38.56	6.9	4.1	10.45	156	3.62	1.64	0.56	5.24
4-2-5(Z)Z+B+P	39.5		20.4		29.6		37.01		3.9		3.6	9.91	165	2.11		2.12		5.34		1.36		0.31		4-2-5(G)Z+B+P	24.7	20	30.9	38.61	6.2	3.9	10.63	156	4.35	2.04	0.65	5.23
4-1-15(Z)Z+B+P	38.8	38.85	20.1	20.55	30.4	29.95	37.13	37.12	2.5	3	3.8	10.2	160	5.31	5.365	2.83	2.725	4.86	4.945	1.68	1.685	0.18		4-1-15(G)Z+B+P	33.4	20.8	30.4	38.01	5.6	4.6	10.78	160	3.38	3.72	0.36	5.19
4-2-15(Z)Z+B+P	38.9		21		29.5		37.11		3.5		4.3	9.95	159	5.42		2.62		5.03		1.69		0.42		4-2-15(G)Z+B+P	33.6	20	30.5	38.08	5.9	4.4	10.36	159	5.35	3.65	0.22	4.87
4-1-30(Z)Z+B+P	38.6	38.65	19.9	19.85	29.2	29.65	37.88	37.78	3.055	3.0175	4	9.89	155	4.41	4.31	2.25	2.4	4.74	4.74	1.76	1.775	0.24		4-1-30(G)Z+B+P	24.5	20.1	30.8	38.45	5.4	4.2	10.46	157	6.05	3.58	0.25	4.91
4-1-30(Z)Z+B+P	38.7		19.8		30.1		37.68		2.98		3.9	9.99	155	4.21		2.55		4.74		1.79		0.34		4-2-30(G)Z+B+P	25.2	20.3	30.1	37.55	6.7	4	10.37	162	4.63	2.27	0.32	4.88
4-1-60(Z)Z+B+P	38.2	38.3	18.5	18.45	29.68	29.64	37.02	37.455	2.86	2.875	4.1	9.67	156	5.12	5.13	2.23	2.33	4.63	4.625	1.8	1.795	0.19		4-1-60(G)Z+B+P	37.8	20.1	30.3	37.89	3.8	4.2	10.8	160	7.27	3.22	0.51	4.81
4-1-60(Z)Z+B+P	38.4		18.4		29.6		37.89		2.89		4.2	9.99	155	5.14		2.43		4.62		1.79		0.24		4-2-60(G)Z+B+P	37.2	20	30.5	38.11	5.2	4.3	10.99	159	5.71	2.29	0.57	4.78
5-1-1(Z)Z+B+W+p	40.2	40.2	20.8	20.85	31.7	31.45	38.29	37.98	5.8	5.85	3.3	9.31	158	0.25	0.41	1.42	0.835	5.79	5.84	0.89	0.925	0.23		5-1-1(G)Z+B+W+p	30.6	20.3	31.6	39.42	6.8	3.3	9.83	152	0.43	1.62	0.63	5.78
5-2-1(Z)Z+B+W+p	40.2		20.9		31.2		37.67		5.9		3.3	9.1	162	0.57		0.25		5.89		0.96		0.23		5-2-1(G)Z+B+W+p	30.6	20.7	30.5	38.1	8	3.6	9.15	159	1.23	2.48	0.81	5.5
5-1-3(Z)Z+B+W+p	39.9	39.82	20.9	20.6	30.87	30.8	37.52	37.945	5.2	5.45	3.8	9.22	162	0.84	1.435	1.81	2.03	5.44	5.4	1.06	1.07	0.06		5-1-3(G)Z+B+W+p	25.6	20	31.4	39.12	6.9	4	9.7	153	2.89	2.29	0.32	5.24
5-2-3(Z)Z+B+W+p	39.74		20.3		30.73		38.37		5.7		3.9	9.32	157	2.03		2.25		5.36		1.08		0.18		5-2-3(G)Z+B+W+p	30.7	20.2	30.7	38.37	7.9	4.1	9.61	157	2.24	2.38	0.59	5.34
5-1-5(Z)Z+B+W+p	39.65	39.755	20.4	20.3	30.1	30.4	37.54	37.955	4.9	4.55	4.3	9.83	162	4.5	4.325	2.43	2.405	5.2	5.22	1.24	1.27	0.43		5-1-5(G)Z+B+W+p	24.2	20.1	30.5	38.12	6.5	4.1	10.27	159	4.66	3.45	0.31	5.04
5-2-5(Z)Z+B+W+p	39.86		20.2		30.7		38.37		4.2		4.1	9.7	157	4.15		2.38		5.24		1.3		0.36		5-2-5(G)Z+B+W+p	24.2	20.1	30.5	38.12	6.5	4.1	10.27	159	4.66	3.45	0.31	5.04
5-1-15(Z)Z+B+W+p	39.6	39.45	20.2	20.2	30	30	37.44	37.425	4.2	4.1	4.1	9.66	163	6.94	6.83	2.52	2.655	4.97	4.935	1.53	1.55	0.08		5-1-15(G)Z+B+W+p	34.1	19.9	30.1	37.64	6.9	4.4	10.05	162	5.35	2.9	0.2	4.89
5-2-15(Z)Z+B+W+p	39.3		20.2		30		37.41		4		4.6	10.09	163	6.72		2.79		4.9		1.57		0.13		5-2-15(G)Z+B+W+p	33.5	20.5	29.9	37.4	6.6	4.3	10.32	163	5.09	3.37	0.18	4.93
5-1-30(Z)Z+B+W+p	38.8	38.75	20	20.2	30.5	30.15	38.05	37.625	3.8	3.55	4.3	10.53	159	6.23	6.06	2.6	2.405	4.75	4.765	1.68	1.7	0.11		5-1-30(G)Z+B+W+p	24.7	20.2	29.6	37.04	4.9	4.5	10.6	165	5.54	3.2	0.28	4.83
5-2-30(Z)Z+B+W+p	38.7		20.4		29.8		37.2		3.3		4.4	10.35	164	5.89		2.21		4.78		1.72		0		5-2-30(G)Z+B+W+p	24.9	20.3	29.1	36.34	4.6	4.9	11.17	170	6.45	3.35	0.16	4.73
5-1-60(Z)Z+B+W+p	38.5	38.6	19.3	19.25	29.1	29.15	36.81	36.74	2.6	2.8	4.2	9.76	155	6.76	6.95	2.52	2.255	4.65	4.645	1.77	1.745	0.25		5-1-60(G)Z+B+W+p	27.8	20.3	29.9	37.34	3.9	4.4	10.5	163	7.74	3.11	0.42	4.77
5-2-60(Z)Z+B+W+p	38.7		19.2		29.2		36.67		3		4.4	9.86	162	7.14		1.99		4.64		1.72		0.36		5-2-60(G)Z+B+W+p	28.4	20.3	30.3	37.89	4.8	4.2	10.53	160	6.23	2.81	0.18	4.8
6-1-1(Z)P	40.7	40.45	20.7	20.65	30.6	30.7	38.14	38.28	5.4	5.25	3.2	9.82	159	0.76	0.505	0.64	0.635	5.91	5.875	1.21	1.235	0.67		6-1-1(G)P	34.6	20.5	31.5	39.31	7.1	3.2	9.52	152	0.25	0.97	0.57	5.95
6-2-1(Z)P	40.2		20.6		30.8		38.42		5.1		3.2	9.62	157	0.25		0.63		5.84		1.26		0.7		6-2-1(G)P	34.6	20.5	31.5	39.31	7.1	3.2	9.52	152	0.25	0.97	0.57	5.95
6-1-3(Z)P	39.4	39.6	20.3	20.35	30.2	30.15	37.74	37.69	4.8	4.75	3.4	9.59	161	0.25	0.48	1.81	1.65	5.61	5.565	1.36	1.37	0.64		6-1-3(G)P	29.6	20.5	31.3	39.11	7.6	3.8	10.58	153	2.43	2.66	0.46	5.44
6-2-3(Z)P	39.8		20.4		30.1		37.64		4.7		3.5	10.08	162	0.71		1.49		5.52		1.38		0.74		6-2-3(G)P	29.8	20.3	32.6	40.66	6.7	3.3	9.51	145	0.27	2.25	0.55	5.68
6-1-5(Z)P	39.2	39.25	20.6	20.65	30	29.8	37.49	37.235	4.5	4.665	3.6	9.63	163	0.35	1.805	0.57	1.125	5.53	5.475	1.44	1.45	0.26		6-1-5(G)P	26	17.7	37.7	46.86	5.8	2.7	8.74	118	0.25	4.5	0	5.39
6-2-5(Z)P	39.3		20.7		29.6		36.98		4.83		4	9.6	166	3.26		1.68		5.42		1.46		0.48		6-2-5(G)P	25.3	20	31.6	39.48	7.2	4.1	9.94	151	2.98	2.73	0.53	5.21
6-1-15(Z)P	38.9	38.6	20.2	20.5	30.3	30.35	37.89	37.39	4.38	4.49	3.7	9.75	160	1.64	1.59	2.39	2.29	5.43	5.38	1.78	1.785	0.6		6-1-15(G)P	33.9	19.4	32	39.92	5.3	3.5	11.7	149	2.95	2.6	0.29	4.99
6-1-15(Z)P	38.3		20.8		30.4		36.89		4.6		3.4	9.45	160	1.54		2.19		5.33		1.79		0.5		6-2-15(G)P	33.3	20.2	30.2	37.7	5.9	4.5	10.42	161	4.06	4.12	0.17	4.93
6-2-30(Z)P	38.3	38.6	20.7	20.6	29.4	29.65	35.46	35.815	3.8	3.79	4.1	10.22	175	5.37	5.035	1.88	1.98	5	4.95	1.86	1.875	0.04		6-1-30(G)P	25	20.2	30.2	37.76	4.5	4.6	10.98	161	5.56	3.16	0.44	4.83
6-1-30(Z)P	38.9		20.5		29.9		36.17		3.78		4.4	10.51	171	4.7		2.08		4.9		1.89		0.1		6-2-30(G)P	25.2	20.3	30.5	38.13	4.5	4.6	11.2	159	4.91	3.08	0.36	4.88
6-1-60(Z)P	38.6	38.45	19.9	19.5	28.7	28.85	36.1	35.785	3.81	3.77	4.2	10.25	165	5.78	5.8	1.8	1.885	4.8	4.8	2.08	1.985	0.3		6-1-60(G)P	27.2	20.6	29.8	37.17	4.4	4.6	11.09	164	6.99	3.6	0.2	4.84
6-2-60(Z)P	38.3		19.1		29		35.47		3.73		4.2	10.42	163	5.82		1.97		4.8		1.89	1.89	0.26		6-2-60(G)P	29.4	20.5	30.1	37.61	3.6	4.7	10.18	162	7.04	3.25	0.6	4.83
CK 不喷菌	19.08		21.895		19.4	19.2	31			31.3	38.69	39.065	6.3	6		3.7			9.53			3.7		9.305	156	154
CK 不喷菌	24.71				19		31.6				39.44		5.7			3.7			9.08						152
CK 不喷（Z）	20.04		22.615		18.5	18.9	32.2			31.4	40.12	39.14	6.5	6.65		3.4			8.8			3.55		9.07	148	153.5
CK（不喷）（Z） 9.28	25.19				19.3		30.6				38.16		6.8			3.7			9.34						159

## Sheet: 天数1-60z
	DM	CP	ADF	NDF	WSC	CF	Ash	RFV	LA	AA	PA丙酸	PH	氨态氮			DM	CP	ADF	NDF	WSC	CF	Ash	RFV	LA	AA	PA丙酸	PH
1-1-1(Z)	40.7	20.9	30.3	37.85	5.9	3.6	9.96	160	0.25	0.49	0.38	5.89	1.01		1-1-1(G)	26.9	20.4	32	39.95	8.6	3.3	10.26	149	0.25	1.37	0.44	5.89
1-2-1(Z)	39.7	20.8	30.3	37.87	5.8	3.6	9.08	160	0.25	0.56	0.5	5.89	0.99		1-2-1(G)	26.1	20.7	30.7	38.27	7.6	3.5	8.42	158	1.22	0.25	0.14	6.04
2-1-1(Z)Z+B	40.2	20.9	30	37.53	5.79	3.4	8.9	162	0.26	0.55	0.36	5.95	0.91		2-1-1(G)Z+B	29	20.4	31	38.71	9.3	2.9	9.58	156	0.25	2.42	0.56	5.81
2-2-1(Z)Z+B	40.32	21.2	29.3	36.64	5.8	3.5	9.2	168	0.25	0.55	0.31	6.01	0.94		2-2-1(G)Z+B	29.1	20.4	30.8	38.41	8.9	3.2	9.51	157	0.5	1.66	0.21	5.89
3-1-1(Z)Z+B+W	40	21.4	28.9	37.15	5.8	3.8	9.94	171	0.28	0.58	0.62	5.89	1.01		3-1-1(G)Z+B+W	30.2	20.7	30.9	38.51	7.2	3.6	9.59	157	1.25	1.57	0.86	5.65
3-2-1(Z)Z+B+W	40.3	21.7	28.6	37.75	5.9	3.4	9.85	173	1.3	0.53	0.6	5.88	0.96		3-2-1(G)Z+B+W	29.5	20.7	30.2	37.75	7.3	4	9.72	161	2.06	2.55	0.56	5.43
4-1-1(Z)Z+B+P	40	21	30.8	37.68	5.8	3.6	9.66	161	0.66	0.64	0.72	5.9	1.21		4-1-1(G)Z+B+P	22.6	20.6	31	38.63	8.1	3.1	9.81	156	0.41	1.59	0.64	5.89
4-2-1(Z)Z+B+P	40.6	21.2	31.4	36.72	5.9	3.6	9.63	167	0.42	0.74	0.56	5.89	0.96		4-2-1(G)Z+B+P	38.5	20.1	32	38.6	6.5	3.7	8.97	154	1.57	0.75	0.27	5.88
5-1-1(Z)Z+B+W+p	40.2	20.8	31.7	38.29	5.8	3.3	9.31	158	0.25	1.42	0.23	5.79	0.89		5-1-1(G)Z+B+W+p	30.6	20.3	31.6	39.42	6.8	3.3	9.83	152	0.43	1.62	0.63	5.78
5-2-1(Z)Z+B+W+p	40.2	20.9	31.2	37.67	5.9	3.3	9.1	162	0.57	0.25	0.23	5.89	0.96		5-2-1(G)Z+B+W+p	30.6	20.7	30.5	38.1	8	3.6	9.15	159	1.23	2.48	0.81	5.5
6-1-1(Z)P	40.7	20.7	30.6	38.14	5.4	3.2	9.82	159	0.76	0.64	0.67	5.91	1.21		6-1-1(G)P	34.6	20.5	31.5	39.31	7.1	3.2	9.52	152	0.25	0.97	0.57	5.95
6-2-1(Z)P	40.2	20.6	30.8	38.42	5.1	3.2	9.62	157	0.25	0.63	0.7	5.84	1.26		6-2-1(G)P	34.6	20.5	31.5	39.31	7.1	3.2	9.52	152	0.25	0.97	0.57	5.95
1-1-3(Z)	40.1	20.5	29.6	36.99	5.7	3.6	9.64	166	0.59	0.57	0.39	5.64	1.21		1-1-3(G)	28.5	20.9	29.7	37.04	8.1	3.9	9.65	165	0.7	1.08	0.25	5.69
1-2-3(Z)	39.2	20.2	29.9	37.29	5.8	3.5	9.31	164	0.96	0.52	0.31	5.64	1.24		1-2-3(G)	24.4	21.4	28.1	35.19	8.3	4.1	9.57	177	0.25	1.74	0.56	5.73
2-1-3(Z)Z+B	40.1	20.5	30.2	36.66	5.7	3.5	9.72	162	1.32	1.05	0.35	5.55	1.02		2-1-3(G)Z+B	27.3	20.1	30.9	38.55	7.8	3.6	9.78	156	4.41	2.04	0.51	5.35
2-2-3(Z)Z+B	40.06	20.5	29.5	35.85	5.4	3.8	9.85	166	0.97	0.58	0.21	5.55	1.04		2-2-3(G)Z+B	33.4	20.3	30.4	37.94	7.8	3.4	10.21	160	3.51	2.21	0.44	5.38
3-1-3(Z)Z+B+W	40.2	20.6	29	36.99	5.7	3.6	9.62	170	1.41	1	0.2	5.51	1.22		3-1-3(G)Z+B+W	25.4	20.2	30	37.42	7.8	4.1	10.33	163	3.73	2.6	0.29	5.25
3-2-3(Z)Z+B+W	39.9	21.1	28.7	35.92	5.7	3.8	9.53	172	2.37	1.73	0.37	5.47	1.28		3-2-3(G)Z+B+W	25	20.1	30.8	38.5	7.4	4.5	10.13	157	3.39	2.76	0.32	5.19
4-1-3(Z)Z+B+P	39.8	20.5	30.3	37.81	4.6	3.5	9.55	161	1.34	1.95	0.41	5.54	1.26		4-1-3(G)Z+B+P	25.9	20.4	30.7	38.29	7.2	3.9	10.29	158	3.44	2.13	0.52	5.35
4-2-3(Z)Z+B+P	39.8	20.5	30.9	37.38	4.5	3.8	9.64	163	1.05	1.18	0.24	5.55	1.28		4-2-3(G)Z+B+P	25.2	19.7	31.7	39.5	7.5	3.3	9.78	151	1.71	2.69	0.97	5.38
5-1-3(Z)Z+B+W+p	39.9	20.9	30.87	37.52	5.2	3.8	9.22	162	0.84	1.81	0.06	5.44	1.06		5-1-3(G)Z+B+W+p	25.6	20	31.4	39.12	6.9	4	9.7	153	2.89	2.29	0.32	5.24
5-2-3(Z)Z+B+W+p	39.74	20.3	30.73	38.37	5.7	3.9	9.32	157	2.03	2.25	0.18	5.36	1.08		5-2-3(G)Z+B+W+p	30.7	20.2	30.7	38.37	7.9	4.1	9.61	157	2.24	2.38	0.59	5.34
6-1-3(Z)P	39.4	20.3	30.2	37.74	4.8	3.4	9.59	161	0.25	1.81	0.64	5.61	1.36		6-1-3(G)P	29.6	20.5	31.3	39.11	7.6	3.8	10.58	153	2.43	2.66	0.46	5.44
6-2-3(Z)P	39.8	20.4	30.1	37.64	4.7	3.5	10.08	162	0.71	1.49	0.74	5.52	1.38		6-2-3(G)P	29.8	20.3	32.6	40.66	6.7	3.3	9.51	145	0.27	2.25	0.55	5.68
1-1-5(Z)	38.2	20	29.7	38.29	5.6	3.1	8.88	158	0.45	0.83	0.43	5.56	1.58		1-1-5(G)	25.4	20.4	30.8	38.47	7.3	4	10.17	157	0.25	2.09	0.55	5.46
1-2-5(Z)	38.4	20.2	29.5	38.02	5.4	3.8	9.69	159	0.89	0.71	0.81	5.5	1.56		1-2-5(G)	24.3	20.5	31	38.64	7.9	3.6	10.44	156	2.16	2.54	0.69	5.41
2-1-5(Z)Z+B	39.9	20.5	29.8	35.81	5	4.4	9.29	164	3.65	2.23	0.33	5.4	1.26		2-1-5(G)Z+B	24.9	20.5	28.7	35.89	7.4	4.3	10.53	172	3.75	2.15	0.34	5.25
2-2-5(Z)Z+B	39.8	20.7	29.1	35.37	4.9	3.9	9.73	169	2.91	2.25	0.28	5.31	1.29		2-2-5(G)Z+B	25.2	20.4	30.3	37.79	7	4.2	10.16	161	5.36	3.35	0.41	5.05
3-1-5(Z)Z+B+W	39.7	21.8	28.9	35.86	5.6	4.1	9.63	197	2.66	1.69	0.12	5.41	1.34		3-1-5(G)Z+B+W	24.5	20.4	30.2	37.7	7.2	4.6	10.01	161	3.37	3.3	0.2	5.08
3-2-5(Z)Z+B+W	39.4	20.8	28.8	35.81	5.4	4.4	9.77	172	3.44	1.76	0.22	5.29	1.33		3-2-5(G)Z+B+W	23.2	19.8	30.3	37.85	7.1	4	9.99	160	3.9	3.07	0.14	5.19
4-1-5(Z)Z+B+P	38.9	20.7	30.2	36.51	3.2	3.7	10.1	169	2.3	1.68	0.22	5.37	1.34		4-1-5(G)Z+B+P	24.4	20	30.9	38.56	6.9	4.1	10.45	156	3.62	1.64	0.56	5.24
4-2-5(Z)Z+B+P	39.5	20.4	29.6	37.01	3.9	3.6	9.91	165	2.11	2.12	0.31	5.34	1.36		4-2-5(G)Z+B+P	24.7	20	30.9	38.61	6.2	3.9	10.63	156	4.35	2.04	0.65	5.23
5-1-5(Z)Z+B+W+p	39.65	20.4	30.1	37.54	4.9	4.3	9.83	162	4.5	2.43	0.43	5.2	1.24		5-1-5(G)Z+B+W+p	24.2	20.1	30.5	38.12	6.5	4.1	10.27	159	4.66	3.45	0.31	5.04
5-2-5(Z)Z+B+W+p	39.86	20.2	30.7	38.37	4.2	4.1	9.7	157	4.15	2.38	0.36	5.24	1.3		5-2-5(G)Z+B+W+p	24.2	20.1	30.5	38.12	6.5	4.1	10.27	159	4.66	3.45	0.31	5.04
6-1-5(Z)P	39.2	20.6	30	37.49	4.5	3.6	9.63	163	0.35	0.57	0.26	5.53	1.44		6-1-5(G)P	26	17.7	37.7	46.86	5.8	2.7	8.74	118	0.25	4.5	0	5.39
6-2-5(Z)P	39.3	20.7	29.6	36.98	4.83	4	9.6	166	3.26	1.68	0.48	5.42	1.46		6-2-5(G)P	25.3	20	31.6	39.48	7.2	4.1	9.94	151	2.98	2.73	0.53	5.21
1-1-15(Z)	38.3	20.1	29.5	36.85	5.1	4.3	10.14	166	3.08	2.13	0.47	5.26	2.23		1-1-15(G)	32.3	20.7	30	37.43	6.8	4.2	10.48	163	3.2	3.58	0.3	5.1
1-2-15(Z)	38.2	19.9	30.2	37.74	5.02	4.3	9.91	161	3.46	2.63	0.56	5.21	2.21		1-2-15(G)	32.9	20.1	31.1	38.82	6.6	4.4	10.15	155	4.29	3.85	0.51	5.12
2-1-15(Z)Z+B	39.8	20.7	28.7	35.12	4.65	4.5	9.91	172	6.12	2.56	0.16	5.06	1.66		2-1-15(G)Z+B	33.5	20	30.2	37.74	6.1	4.1	10.69	161	5.62	2.84	0.34	4.91
2-2-15(Z)Z+B	39.8	20.3	29.7	35.15	4.28	4.1	10	165	5.27	2.73	0.2	5.04	1.63		2-2-15(G)Z+B	33.7	20.1	30	37.52	6.3	4.4	10.16	162	6.7	2.56	0.18	4.91
3-1-15(Z)Z+B+W	39.6	20.1	28.3	34.87	5.3	4.3	10.37	163	6.3	2.22	0.1	4.85	1.68		3-1-15(G)Z+B+W	33.5	20.5	28.6	35.81	7.3	4.3	10.47	173	5.82	2.57	0.04	4.93
3-2-15(Z)Z+B+W	38.3	21.6	28.2	34.73	5.2	4.4	9.99	168	5.05	2.86	0.4	5.19	1.64		3-2-15(G)Z+B+W	34.7	20.1	29.9	37.39	5.3	4.7	10.79	163	5.26	3.18	0.07	4.79
4-1-15(Z)Z+B+P	38.8	20.1	30.4	37.13	2.5	3.8	10.2	160	5.31	2.83	0.18	4.86	1.68		4-1-15(G)Z+B+P	33.4	20.8	30.4	38.01	5.6	4.6	10.78	160	3.38	3.72	0.36	5.19
4-2-15(Z)Z+B+P	38.9	21	29.5	37.11	3.5	4.3	9.95	159	5.42	2.62	0.42	5.03	1.69		4-2-15(G)Z+B+P	33.6	20	30.5	38.08	5.9	4.4	10.36	159	5.35	3.65	0.22	4.87
5-1-15(Z)Z+B+W+p	39.6	20.2	30	37.44	4.2	4.1	9.66	163	6.94	2.52	0.08	4.97	1.53		5-1-15(G)Z+B+W+p	34.1	19.9	30.1	37.64	6.9	4.4	10.05	162	5.35	2.9	0.2	4.89
5-2-15(Z)Z+B+W+p	39.3	20.2	30	37.41	4	4.6	10.09	163	6.72	2.79	0.13	4.9	1.57		5-2-15(G)Z+B+W+p	33.5	20.5	29.9	37.4	6.6	4.3	10.32	163	5.09	3.37	0.18	4.93
6-1-15(Z)P	38.9	20.2	30.3	37.89	4.38	3.7	9.75	160	1.64	2.39	0.6	5.43	1.78		6-1-15(G)P	33.9	19.4	32	39.92	5.3	3.5	11.7	149	2.95	2.6	0.29	4.99
6-1-15(Z)P	38.3	20.8	30.4	36.89	4.6	3.4	9.45	160	1.54	2.19	0.5	5.33	1.79		6-2-15(G)P	33.3	20.2	30.2	37.7	5.9	4.5	10.42	161	4.06	4.12	0.17	4.93
1-1-30(Z)	37.2	18.9	29.7	37.4	4.19	4	10.27	163	2.16	2.19	0.49	5.06	2.46		1-1-30(G)	23.9	20.3	30.5	38.03	5.7	4.4	10.79	159	3.79	3.47	0.52	5
1-2-30(Z)	37.2	18.7	29.9	38.61	4.2	3.9	10.06	156	1.33	2.28	0.33	5.11	2.5		1-2-30(G)	23.8	20.3	29.8	37.2	4.4	4.5	10.64	164	5.81	2.91	0.01	4.78
2-1-30(Z)Z+B	39.8	20.5	28.2	34.95	4.5	4.3	10.46	168	5.9	1.97	0.19	4.82	1.71		2-1-30(G)Z+B	24.9	19.8	30.4	38.02	5.8	4.2	10.1	159	5.37	2.74	0.34	4.83
2-2-30(Z)Z+B	39.7	20.4	28.1	34.98	3.11	4.7	10.82	164	5.32	2.31	0.24	4.86	1.68		2-2-30(G)Z+B	20.7	19.5	31.5	39.34	5	3.8	10.56	152	4.9	2.42	0.49	4.85
3-1-30(Z)Z+B+W	38.7	20.1	28.4	35.69	4.9	4.1	10.45	167	6.61	2.74	0	4.87	1.79		3-1-30(G)Z+B+W	24.7	20.1	30.3	37.86	4.7	4.3	10.69	160	5.87	3.39	0.32	4.75
3-2-30(Z)Z+B+W	38.6	20.2	28.8	35.96	4.94	4.8	10.41	172	5.34	2.33	0.16	4.78	1.75		3-2-30(G)Z+B+W	23.4	19.7	30.3	37.85	6.3	4.4	10.76	160	6.41	2.87	0.05	4.82
4-1-30(Z)Z+B+P	38.6	19.9	29.2	37.88	3.055	4	9.89	155	4.41	2.55	0.24	4.84	1.76		4-1-30(G)Z+B+P	24.5	20.1	30.8	38.45	5.4	4.2	10.46	157	6.05	3.58	0.25	4.91
4-1-30(Z)Z+B+P	38.7	19.8	30.1	37.68	2.98	3.9	9.99	155	4.21	2.25	0.34	4.74	1.79		4-2-30(G)Z+B+P	25.2	20.3	30.1	37.55	6.7	4	10.37	162	4.63	2.27	0.32	4.88
5-1-30(Z)Z+B+W+p	38.8	20	30.5	38.05	3.8	4.3	10.53	159	6.23	2.6	0.11	4.75	1.68		5-1-30(G)Z+B+W+p	24.7	20.2	29.6	37.04	4.9	4.5	10.6	165	5.54	3.2	0.28	4.83
5-2-30(Z)Z+B+W+p	38.7	20.4	29.8	37.2	3.3	4.4	10.35	164	5.89	2.21	0	4.78	1.72		5-2-30(G)Z+B+W+p	24.9	20.3	29.1	36.34	4.6	4.9	11.17	170	6.45	3.35	0.16	4.73
6-2-30(Z)P	38.3	20.7	29.4	35.46	3.8	4.1	10.22	175	5.37	1.88	0.04	5	1.86		6-1-30(G)P	25	20.2	30.2	37.76	4.5	4.6	10.98	161	5.56	3.16	0.44	4.83
6-1-30(Z)P	38.9	20.5	29.9	36.17	3.78	4.4	10.51	171	4.7	2.08	0.1	4.9	1.89		6-2-30(G)P	25.2	20.3	30.5	38.13	4.5	4.6	11.2	159	4.91	3.08	0.36	4.88
1-1-60(Z)	36.4	18.2	29.3	37.86	4.08	3.7	9.64	160	4.95	2.29	0.06	4.93	3		1-1-60(G)	29.1	20.7	31.2	38.95	5.3	3.9	10.9	154	2.82	2.94	0.62	5.12
1-2-60(Z)	36.9	18.6	30	37.48	4.04	3.7	9.88	163	2.54	2.23	0.38	4.95	3.11		1-2-60(G)	27.6	20	31.9	39.83	4.9	4.1	11.04	150	2.7	2.85	0.71	4.94
2-1-60(Z)Z+B	38.9	20.6	27.2	34.88	2.88	4.4	9.88	169	7.51	2.22	0.33	4.52	1.72		2-1-60(G)Z+B	29.4	19.7	30.6	38.15	5.3	4.2	10.36	159	6.02	1.91	0.52	4.78
2-2-60(Z)Z+B	38.7	20.6	27.8	34.89	2.95	4.6	9.81	171	7.29	2.2	0.41	4.57	1.7		2-2-60(G)Z+B	28.9	19.9	31	38.71	4.3	4.3	10.18	156	6.53	2.48	0.55	4.74
3-1-60(Z)Z+B+W	37.9	19.5	28.66	36.1	4.56	3.8	10.15	162	5.12	1.65	0.09	4.77	1.73		3-1-60(G)Z+B+W	29.3	19.9	30.2	37.72	4.5	4.5	10.62	161	8.23	2.67	0.24	4.74
3-2-60(Z)Z+B+W	37.92	20.3	28.9	35.9	4.3	3.9	10.14	167	5.1	1.98	0.19	4.85	1.72		3-2-60(G)Z+B+W	26.5	20.1	30	37.5	4.2	4.7	10.95	163	6.98	3.29	0.18	4.73
4-1-60(Z)Z+B+P	38.2	18.5	29.68	37.02	2.86	4.1	9.67	156	5.12	2.23	0.19	4.63	1.8		4-1-60(G)Z+B+P	37.8	20.1	30.3	37.89	3.8	4.2	10.8	160	7.27	3.22	0.51	4.81
4-1-60(Z)Z+B+P	38.4	18.4	29.6	37.89	2.89	4.2	9.99	155	5.14	2.43	0.24	4.62	1.79		4-2-60(G)Z+B+P	37.2	20	30.5	38.11	5.2	4.3	10.99	159	5.71	2.29	0.57	4.78
5-1-60(Z)Z+B+W+p	38.5	19.3	29.1	36.81	2.6	4.2	9.76	155	6.76	2.52	0.25	4.65	1.77		5-1-60(G)Z+B+W+p	27.8	20.3	29.9	37.34	3.9	4.4	10.5	163	7.74	3.11	0.42	4.77
5-2-60(Z)Z+B+W+p	38.7	19.2	29.2	36.67	3	4.4	9.86	162	7.14	1.99	0.36	4.64	1.72		5-2-60(G)Z+B+W+p	28.4	20.3	30.3	37.89	4.8	4.2	10.53	160	6.23	2.81	0.18	4.8
6-1-60(Z)P	38.6	19.9	28.7	36.1	3.81	4.2	10.25	165	5.78	1.8	0.3	4.8	2.08		6-1-60(G)P	27.2	20.6	29.8	37.17	4.4	4.6	11.09	164	6.99	3.6	0.2	4.84
6-2-60(Z)P	38.3	19.1	29	35.47	3.73	4.2	10.42	163	5.82	1.97	0.26	4.8	1.89		6-2-60(G)P	29.4	20.5	30.1	37.61	3.6	4.7	10.18	162	7.04	3.25	0.6	4.83

## Sheet: 处理1-6G
	DM		CP		ADF		NDF		WSC		CF	Ash	RFV	LA		AA		BA丁酸		PH		氨态氮
1-1-1(G)	28.5	28.55	20.4	20.55	32	31.35	39.95	39.11	6	5.95	3.3	10.26	149	0.25	0.735	1.37	0.81	0.014	0.014	5.89	5.965	0.72	0.715
1-2-1(G)	28.6		20.7		30.7		38.27		5.9		3.5	8.42	158	1.22		0.25		0.014		6.04		0.71
1-1-3(G)	28	28.2	20.9	21.15	29.7	28.9	37.04	36.115	5.76	5.81	3.9	9.65	165	0.7	0.725	1.08	1.41	0.25	0.255	5.69	5.71	0.92	0.915
1-2-3(G)	28.4		21.4		28.1		35.19		5.86		4.1	9.57	177	0.75		1.74		0.26		5.73		0.91
1-1-5(G)	27.6	27.45	20.4	20.45	30.8	30.9	38.47	38.555	5.34	5.495	4	10.17	157	0.25	1.205	2.09	2.315	0.3	0.305	5.46	5.435	1.01	1.015
1-2-5(G)	27.3		20.5		31		38.64		5.65		3.6	10.44	156	2.16		2.54		0.31		5.41		1.02
1-1-15(G)	26.3	26.6	20.7	20.4	30	30.55	37.43	38.125	5.03	5.02	4.2	10.48	163	3.2	3.745	3.58	3.715	0.35	0.36	5.1	5.11	2.02	2.03
1-2-15(G)	26.9		20.1		31.1		38.82		5.01		4.4	10.15	155	4.29		3.85		0.37		5.12		2.04
1-1-30(G)	25.9	25.85	20.3	19.8	30.5	30.15	38.03	37.615	4.98	4.925	4.4	10.79	159	3.79	4.8	3.47	3.19	0.42	0.415	5	4.89	2.31	2.27
1-2-30(G)	25.8		19.3		29.8		37.2		4.87		4.5	10.64	164	5.81		2.91		0.41		4.78		2.23
1-1-60(G)	24.2	24.4	19.7	19.63	31.2	31.55	38.95	39.39	4.76	4.83	3.9	10.9	154	4.82	4.76	2.94	2.895	0.42	0.43	5.12	5.03	2.98	3.01
1-2-60(G)	24.6		19.56		31.9		39.83		4.9		4.1	11.04	150	4.7		2.85		0.44		4.94		3.04
2-1-1(G)Z+B	28.4	28.45	20.4	20.4	31	30.9	38.71	38.56	6	5.95	2.9	9.58	156	0.25	0.375	2.42	2.04	0.016	0.013	5.81	5.85	0.64	0.66
2-2-1(G)Z+B	28.5		20.4		30.8		38.41		5.9		3.2	9.51	157	0.5		1.66		0.01		5.89		0.68
2-1-3(G)Z+B	28.3	28.35	20.1	20.2	30.9	30.65	38.55	38.245	5.8	5.7	3.6	9.78	156	4.41	3.96	2.04	2.125	0.11	0.145	5.35	5.365	0.78	0.77
2-2-3(G)Z+B	28.4		20.3		30.4		37.94		5.6		3.4	10.21	160	3.51		2.21		0.18		5.38		0.76
2-1-5(G)Z+B	27.9	27.85	20.5	20.45	28.7	29.5	35.89	36.84	5.1	5.175	4.3	10.53	172	3.75	4.555	2.15	2.75	0.24	0.225	5.25	5.15	1.01	1.005
2-2-5(G)Z+B	27.8		20.4		30.3		37.79		5.25		4.2	10.16	161	5.36		3.35		0.21		5.05		1
2-1-15(G)Z+B	27.5	27.6	20	20.05	30.2	30.1	37.74	37.63	4.87	4.93	4.1	10.69	161	5.62	5.66	2.84	2.7	0.34	0.36	4.91	4.91	1.84	1.795
2-2-15(G)Z+B	27.7		20.1		30		37.52		4.99		4.4	10.16	162	5.7		2.56		0.38		4.91		1.75
2-1-30(G)Z+B	27.4	27.55	19.8	19.65	30.4	30.95	38.02	38.68	4.2	4.15	4.2	10.1	159	5.37	6.135	2.74	2.58	0.34	0.365	4.83	4.84	2.24	2.29
2-2-30(G)Z+B	27.7		19.5		31.5		39.34		4.1		3.8	10.56	152	6.9		2.42		0.39		4.85		2.34
2-1-60(G)Z+B	26.4	26.45	19.7	19.8	30.6	30.8	38.15	38.43	3.98	3.935	4.2	10.36	159	6.02	6.275	1.91	2.195	0.42	0.415	4.78	4.76	2.98	2.815
2-2-60(G)Z+B	26.5		19.9		31		38.71		3.89		4.3	10.18	156	6.53		2.48		0.41		4.74		2.65
3-1-1(G)Z+B+W	28.2	28.35	20.7	20.7	30.9	30.55	38.51	38.13	6	5.9	3.6	9.59	157	0.65	0.755	1.57	2.06	0.06	0.05	5.65	5.54	0.64	0.61
3-2-1(G)Z+B+W	28.5		20.7		30.2		37.75		5.8		4	9.72	161	0.86		2.55		0.04		5.43		0.58
3-1-3(G)Z+B+W	28.4	28.25	20.2	20.15	30	30.4	37.42	37.96	5.8	5.7	4.1	10.33	163	3.73	3.56	2.6	2.68	0.09	0.085	5.25	5.22	0.68	0.72
3-2-3(G)Z+B+W	28.1		20.1		30.8		38.5		5.6		4.5	10.13	157	3.39		2.76		0.08		5.19		0.76
3-1-5(G)Z+B+W	27.8	27.85	20.4	20.1	30.2	30.25	37.7	37.775	5.2	5.15	4.6	10.01	161	3.37	3.635	3.3	3.185	0.14	0.15	5.08	5.135	1.01	1.025
3-2-5(G)Z+B+W	27.9		19.8		30.3		37.85		5.1		4	9.99	160	3.9		3.07		0.16		5.19		1.04
3-1-15(G)Z+B+W	27.2	27.45	20.5	20.3	28.6	29.25	35.81	36.6	4.8	4.85	4.3	10.47	173	5.82	5.54	2.57	2.875	0.24	0.225	4.93	4.86	1.84	1.8
3-2-15(G)Z+B+W	27.7		20.1		29.9		37.39		4.9		4.7	10.79	163	5.26		3.18		0.21		4.79		1.76
3-1-30(G)Z+B+W	26.7	26.55	20.1	19.9	30.3	30.3	37.86	37.855	4.7	4.5	4.3	10.69	160	5.87	6.14	3.39	3.13	0.36	0.36	4.75	4.785	2.24	2.34
3-2-30(G)Z+B+W	26.4		19.7		30.3		37.85		4.3		4.4	10.76	160	6.41		2.87		0.36		4.82		2.44
3-1-60(G)Z+B+W	25.7	25.9	19.9	20	30.2	30.1	37.72	37.61	3.9	3.9	4.5	10.62	161	6.23	6.605	2.67	2.98	0.34	0.41	4.74	4.735	2.98	2.915
3-2-60(G)Z+B+W	26.1		20.1		30		37.5		3.9		4.7	10.95	163	6.98		3.29		0.48		4.73		2.85
4-1-1(G)Z+B+P	28.1	28.3	20.6	20.35	31	31.5	38.63	38.615	6.1	6.015	3.1	9.81	156	0.41	0.99	1.59	1.17	0.064	0.0455	5.89	5.885	0.74	0.67
4-2-1(G)Z+B+P	28.5		20.1		32		38.6		5.93		3.7	8.97	154	1.57		0.75		0.027		5.88		0.6
4-1-3(G)Z+B+P	28.2	28.15	20.4	20.05	30.7	31.2	38.29	38.895	5.8	5.65	3.9	10.29	158	3.44	2.575	2.13	2.41	0.12	0.145	5.35	5.365	0.88	0.92
4-2-3(G)Z+B+P	28.1		19.7		31.7		39.5		5.5		3.3	9.78	151	1.71		2.69		0.17		5.38		0.96
4-1-5(G)Z+B+P	27.4	27.55	20	20	30.9	30.9	38.56	38.585	5.34	5.27	4.1	10.45	156	3.62	3.985	1.64	1.84	0.26	0.255	5.24	5.235	1.08	1.085
4-2-5(G)Z+B+P	27.7		20		30.9		38.61		5.2		3.9	10.63	156	4.35		2.04		0.25		5.23		1.09
4-1-15(G)Z+B+P	27.4	27.25	20.8	20.4	30.4	30.45	38.01	38.045	4.98	4.94	4.6	10.78	160	3.38	4.365	3.72	3.685	0.36	0.29	5.19	5.03	1.64	1.585
4-2-15(G)Z+B+P	27.1		20		30.5		38.08		4.9		4.4	10.36	159	5.35		3.65		0.22		4.87		1.53
4-1-30(G)Z+B+P	26.9	26.85	20.1	20.2	30.8	30.45	38.45	38	4.4	4.55	4.2	10.46	157	6.05	5.34	3.58	2.925	0.35	0.335	4.91	4.895	1.85	1.89
4-2-30(G)Z+B+P	26.8		20.3		30.1		37.55		4.7		4	10.37	162	4.63		2.27		0.32		4.88		1.93
4-1-60(G)Z+B+P	25.8	25.85	20.1	20.05	30.3	30.4	37.89	38	3.66	3.63	4.2	10.8	160	6.27	5.99	3.22	2.755	0.31	0.29	4.81	4.795	2.06	2.075
4-2-60(G)Z+B+P	25.9		20		30.5		38.11		3.6		4.3	10.99	159	5.71		2.29		0.27		4.78		2.09
5-1-1(G)Z+B+W+p	28.4	28.35	20.3	20.5	31.6	31.05	39.42	38.76	5.8	5.89	3.3	9.83	152	0.43	0.83	1.62	2.05	0.03	0.02	5.78	5.64	0.44	0.41
5-2-1(G)Z+B+W+p	28.3		20.7		30.5		38.1		5.98		3.6	9.15	159	1.23		2.48		0.01		5.5		0.38
5-1-3(G)Z+B+W+p	28.1	28.15	20	20.1	31.4	31.05	39.12	38.745	5.9	5.83	4	9.7	153	2.89	2.565	2.29	2.335	0.01	0.015	5.24	5.29	0.58	0.62
5-2-3(G)Z+B+W+p	28.2		20.2		30.7		38.37		5.76		4.1	9.61	157	2.24		2.38		0.02		5.34		0.66
5-1-5(G)Z+B+W+p	27.8	27.85	20.1	20.1	30.5	30.5	38.12	38.12	5.03	5.025	4.1	10.27	159	4.66	4.66	3.45	3.45	0.04	0.05	5.04	5.04	0.98	0.985
5-2-5(G)Z+B+W+p	27.9		20.1		30.5		38.12		5.02		4.1	10.27	159	4.66		3.45		0.06		5.04		0.99
5-1-15(G)Z+B+W+p	27.8	27.7	19.9	20.2	30.1	30	37.64	37.52	4.03	4.025	4.4	10.05	162	5.65	5.67	2.9	3.135	0.1	0.11	4.89	4.91	1.24	1.235
5-2-15(G)Z+B+W+p	27.6		20.5		29.9		37.4		4.02		4.3	10.32	163	5.69		3.37		0.12		4.93		1.23
5-1-30(G)Z+B+W+p	27.7	27.6	20.2	20.25	29.6	29.55	37.04	36.69	3.93	3.92	4.5	10.6	165	6.54	6.495	3.2	3.275	0.18	0.17	4.83	4.78	1.65	1.54
5-2-30(G)Z+B+W+p	27.5		20.3		29.5		36.34		3.91		4.9	11.17	170	6.45		3.35		0.16		4.73		1.43
5-1-60(G)Z+B+W+p	27.7	27.55	20.3	20.3	29.2	29.25	37.34	37.365	3.23	3.295	4.4	10.5	163	6.74	6.785	2.61	2.71	0.19	0.185	4.77	4.785	1.66	1.775
5-2-60(G)Z+B+W+p	27.4		20.3		29.3		37.39		3.36		4.2	10.53	160	6.83		2.81		0.18		4.8		1.89
6-1-1(G)P	28.6	28.45	20.5	20.5	31.5	31.5	39.31	39.31	6.1	6.065	3.2	9.52	152	0.25	0.25	2.07	2.07	0.057	0.057	5.95	5.95	0.55	0.515
6-2-1(G)P	28.3		20.5		31.5		39.31		6.03		3.2	9.52	152	0.25		2.07		0.057		5.95		0.48
6-1-3(G)P	28.1	28.15	20.5	20.4	31.3	31.95	39.11	39.885	5.6	5.65	3.8	10.58	153	2.43	1.35	2.66	2.455	0.086	0.0705	5.44	5.56	0.98	1.07
6-2-3(G)P	28.2		20.3		32.6		40.66		5.7		3.3	9.51	145	0.27		2.25		0.055		5.68		1.16
6-1-5(G)P	27.9	27.85	19.7	19.85	37.7	34.65	36.86	38.17	5.8	5.5	2.7	8.74	118	0.25	1.615	4.5	3.615	0.21	0.21	5.39	5.3	1.28	1.385
6-2-5(G)P	27.8		20		31.6		39.48		5.2		4.1	9.94	151	2.98		2.73		0.21		5.21		1.49
6-1-15(G)P	27.6	27.7	19.4	19.8	32	31.1	38.92	38.31	5.3	5.1	3.5	11.7	149	2.95	3.505	3.6	3.36	0.29	0.23	4.99	4.96	1.84	1.885
6-2-15(G)P	27.8		20.2		30.2		37.7		4.9		4.5	10.42	161	4.06		3.12		0.17		4.93		1.93
6-1-30(G)P	26.9	26.8	20.2	20.25	30.2	30.35	37.76	37.945	4.5	4.5	4.6	10.98	161	5.56	5.235	3.16	3.12	0.44	0.4	4.83	4.855	2.05	2.04
6-2-30(G)P	26.7		20.3		30.5		38.13		4.5		4.6	11.2	159	4.91		3.08		0.36		4.88		2.03
6-1-60(G)P	26.2	26.3	20.1	20.05	29.8	29.95	37.17	37.39	4.4	4.35	4.6	11.09	164	5.69	5.615	3.6	3.425	0.45	0.455	4.84	4.835	2.16	2.175
6-2-60(G)P	26.4		20		30.1		37.61		4.3		4.7	10.18	162	5.54		3.25		0.46		4.83		2.19

## Sheet: 天数1-60G
	DM		CP		ADF		NDF		WSC		CF	Ash	RFV	LA		AA		BA丁酸		PH		氨态氮
1-1-1(G)	28.5	28.55	20.4	20.55	32	31.35	39.95	39.11	6	5.95	3.3	10.26	149	0.25	0.735	1.37	0.81	0.014	0.29	5.89	5.965	0.72
1-2-1(G)	28.6		20.7		30.7		38.27		5.9		3.5	8.42	158	1.22		0.25		0.014		6.04		0.71
2-1-1(G)Z+B	28.4	28.45	20.4	20.4	31	30.9	38.71	38.56	6	5.95	2.9	9.58	156	0.25	0.375	2.42	2.04	0.016	0.385	5.81	5.85	0.64
2-2-1(G)Z+B	28.5		20.4		30.8		38.41		5.9		3.2	9.51	157	0.5		1.66		0.01		5.89		0.68
3-1-1(G)Z+B+W	28.2	28.35	20.7	20.7	30.9	30.55	38.51	38.13	6	5.9	3.6	9.59	157	0.65	1.655	1.57	2.06	0.06	0.05	5.65	5.54	0.64
3-2-1(G)Z+B+W	28.5		20.7		30.2		37.75		5.8		4	9.72	161	0.86		2.55		0.04		5.43		0.68
4-1-1(G)Z+B+P	28.1	28.3	20.6	20.35	31	31.5	38.63	38.615	6.1	6.015	3.1	9.81	156	0.41	0.99	1.59	1.17	0.064	0.455	5.89	5.885	0.74
4-2-1(G)Z+B+P	28.5		20.1		32		38.6		5.93		3.7	8.97	154	1.57		0.75		0.027		5.88		0.6
5-1-1(G)Z+B+W+p	28.4	28.35	20.3	20.5	31.6	31.05	39.42	38.76	5.8	5.89	3.3	9.83	152	0.43	0.83	1.62	2.05	0.03	0.02	5.78	5.64	0.44
5-2-1(G)Z+B+W+p	28.3		20.7		30.5		38.1		5.98		3.6	9.15	159	1.23		2.48		0.01		5.5		0.38
6-1-1(G)P	28.6	28.45	20.5	20.5	31.5	31.5	39.31	39.31	6.1	6.065	3.2	9.52	152	0.25	0.25	2.07	2.07	0.057	0.57	5.95	5.95	0.55
6-2-1(G)P	28.3		20.5		31.5		39.31		6.03		3.2	9.52	152	0.25		2.07		0.057		5.95		0.48
1-1-3(G)	28	28.2	20.9	21.15	29.7	28.9	37.04	36.115	5.76	5.81	3.9	9.65	165	0.7	0.475	1.08	1.41	0.25	0.405	5.69	5.71	0.92
1-2-3(G)	28.4		21.4		28.1		35.19		5.86		4.1	9.57	177	0.75		1.74		0.26		5.73		0.91
2-1-3(G)Z+B	28.3	28.35	20.1	20.2	30.9	30.65	38.55	38.245	5.8	5.7	3.6	9.78	156	4.41	3.96	2.04	2.125	0.11	0.475	5.35	5.365	0.78
2-2-3(G)Z+B	28.4		20.3		30.4		37.94		5.6		3.4	10.21	160	3.51		2.21		0.18		5.38		0.76
3-1-3(G)Z+B+W	28.4	28.25	20.2	20.15	30	30.4	37.42	37.96	5.8	5.7	4.1	10.33	163	3.73	3.56	2.6	2.68	0.09	0.085	5.25	5.22	0.78
3-2-3(G)Z+B+W	28.1		20.1		30.8		38.5		5.6		4.5	10.13	157	3.39		2.76		0.08		5.19		0.76
4-1-3(G)Z+B+P	28.2	28.15	20.4	20.05	30.7	31.2	38.29	38.895	5.8	5.65	3.9	10.29	158	3.44	2.575	2.13	2.41	0.12	0.745	5.35	5.365	0.88
4-2-3(G)Z+B+P	28.1		19.7		31.7		39.5		5.5		3.3	9.78	151	1.71		2.69		0.17		5.38		0.96
5-1-3(G)Z+B+W+p	28.1	28.15	20	20.1	31.4	31.05	39.12	38.745	5.9	5.83	4	9.7	153	2.89	2.565	2.29	2.335	0.01	0.075	5.24	5.29	0.58
5-2-3(G)Z+B+W+p	28.2		20.2		30.7		38.37		5.76		4.1	9.61	157	2.24		2.38		0.02		5.34		0.66
6-1-3(G)P	28.1	28.15	20.5	20.4	31.3	31.95	39.11	39.885	5.6	5.65	3.8	10.58	153	2.43	1.35	2.66	2.455	0.086	0.505	5.44	5.56	0.98
6-2-3(G)P	28.2		20.3		32.6		40.66		5.7		3.3	9.51	145	0.27		2.25		0.055		5.68		1.16
1-1-5(G)	27.6	27.45	20.4	20.45	30.8	30.9	38.47	38.555	5.34	5.495	4	10.17	157	0.25	1.205	2.09	2.315	0.3	0.62	5.46	5.435	1.01
1-2-5(G)	27.3		20.5		31		38.64		5.65		3.6	10.44	156	2.16		2.54		0.31		5.41		1.02
2-1-5(G)Z+B	27.9	27.85	20.5	20.45	28.7	29.5	35.89	36.84	5.1	5.175	4.3	10.53	172	3.75	4.555	2.15	2.75	0.24	0.375	5.25	5.15	1.01
2-2-5(G)Z+B	27.8		20.4		30.3		37.79		5.25		4.2	10.16	161	5.36		3.35		0.21		5.05		1
3-1-5(G)Z+B+W	27.8	27.85	20.4	20.1	30.2	30.25	37.7	37.775	5.2	5.15	4.6	10.01	161	3.37	3.635	3.3	3.185	0.14	0.15	5.08	5.135	1.01
3-2-5(G)Z+B+W	27.9		19.8		30.3		37.85		5.1		4	9.99	160	3.9		3.07		0.16		5.19		1
4-1-5(G)Z+B+P	27.4	27.55	20	20	30.9	30.9	38.56	38.585	5.34	5.27	4.1	10.45	156	3.62	3.985	1.64	1.84	0.26	0.605	5.24	5.235	1.08
4-2-5(G)Z+B+P	27.7		20		30.9		38.61		5.2		3.9	10.63	156	4.35		2.04		0.25		5.23		1.09
5-1-5(G)Z+B+W+p	27.8	27.85	20.1	20.1	30.5	30.5	38.12	38.12	5.03	5.025	4.1	10.27	159	4.66	4.66	3.45	3.45	0.04	0.11	5.04	5.04	0.98
5-2-5(G)Z+B+W+p	27.9		20.1		30.5		38.12		5.02		4.1	10.27	159	4.66		3.45		0.06		5.04		0.99
6-1-5(G)P	27.9	27.85	19.7	19.85	37.7	34.65	36.86	43.17	5.8	5.5	2.7	8.74	118	0.25	1.615	4.5	3.615	0.21	0.265	5.39	5.3	1.28
6-2-5(G)P	27.8		20		31.6		39.48		5.2		4.1	9.94	151	2.98		2.73		0.21		5.21		1.49
1-1-15(G)	26.3	26.6	20.7	20.4	30	30.55	37.43	38.125	5.03	5.02	4.2	10.48	163	3.2	3.745	3.58	3.715	0.35	0.405	5.1	5.11	2.02
1-2-15(G)	26.9		20.1		31.1		38.82		5.01		4.4	10.15	155	4.29		3.85		0.37		5.12		2.04
2-1-15(G)Z+B	27.5	27.6	20	20.05	30.2	30.1	37.74	37.63	4.87	4.93	4.1	10.69	161	5.62	6.16	2.84	2.7	0.34	0.36	4.91	4.91	1.84
2-2-15(G)Z+B	27.7		20.1		30		37.52		4.99		4.4	10.16	162	6.7		2.56		0.38		4.91		1.75
3-1-15(G)Z+B+W	27.2	27.45	20.5	20.3	28.6	29.25	35.81	36.6	4.8	4.85	4.3	10.47	173	5.82	5.54	2.57	2.875	0.24	0.225	4.93	4.86	1.84
3-2-15(G)Z+B+W	27.7		20.1		29.9		37.39		4.9		4.7	10.79	163	5.26		3.18		0.21		4.79		1.75
4-1-15(G)Z+B+P	27.4	27.25	20.8	20.4	30.4	30.45	38.01	38.045	4.98	4.94	4.6	10.78	160	3.38	4.365	3.72	3.685	0.36	0.29	5.19	5.03	1.64
4-2-15(G)Z+B+P	27.1		20		30.5		38.08		4.9		4.4	10.36	159	5.35		3.65		0.22		4.87		1.53
5-1-15(G)Z+B+W+p	27.8	27.7	19.9	20.2	30.1	30	37.64	37.52	4.03	4.025	4.4	10.05	162	5.65	5.67	2.9	3.135	0.1	0.19	4.89	4.91	1.24
5-2-15(G)Z+B+W+p	27.6		20.5		29.9		37.4		4.02		4.3	10.32	163	5.69		3.37		0.12		4.93		1.23
6-1-15(G)P	27.6	27.7	19.4	19.8	32	31.1	38.92	38.31	5.3	5.1	3.5	11.7	149	2.95	3.505	3.6	3.36	0.29	0.23	4.99	4.96	1.84
6-2-15(G)P	27.8		20.2		30.2		37.7		4.9		4.5	10.42	161	4.06		3.12		0.17		4.93		1.93
1-1-30(G)	25.9	25.85	20.3	20.3	30.5	30.15	38.03	37.615	4.98	4.925	4.4	10.79	159	3.79	4.8	3.47	3.19	0.42	0.515	5	4.89	2.31
1-2-30(G)	25.8		19.3		29.8		37.2		4.87		4.5	10.64	164	5.81		2.91		0.41		4.78		2.23
2-1-30(G)Z+B	27.4	27.55	19.8	19.65	30.4	30.95	38.02	38.68	4.2	4.15	4.2	10.1	159	5.37	5.135	2.74	2.58	0.34	0.415	4.83	4.84	2.24
2-2-30(G)Z+B	27.7		19.5		31.5		39.34		4.1		3.8	10.56	152	4.9		2.42		0.39		4.85		2.34
3-1-30(G)Z+B+W	26.7	26.55	20.1	19.9	30.3	30.3	37.86	37.855	4.7	4.5	4.3	10.69	160	5.87	6.14	3.39	3.13	0.36	0.36	4.75	4.785	2.24
3-2-30(G)Z+B+W	26.4		19.7		30.3		37.85		4.3		4.4	10.76	160	6.41		2.87		0.36		4.82		2.34
4-1-30(G)Z+B+P	26.9	26.85	20.1	20.2	30.8	30.45	38.45	38	4.4	4.55	4.2	10.46	157	6.05	5.34	3.58	2.925	0.35	0.285	4.91	4.895	1.85
4-2-30(G)Z+B+P	26.8		20.3		30.1		37.55		4.7		4	10.37	162	4.63		2.27		0.32		4.88		1.93
5-1-30(G)Z+B+W+p	27.7	27.6	20.2	20.25	29.6	29.55	37.04	36.69	3.93	3.92	4.5	10.6	165	6.54	6.495	3.2	3.275	0.18	0.22	4.83	4.78	1.65
5-2-30(G)Z+B+W+p	27.5		20.3		29.5		36.34		3.91		4.9	11.17	170	6.45		3.35		0.16		4.73		1.43
6-1-30(G)P	26.9	26.8	20.2	20.25	30.2	30.35	37.76	37.945	4.5	4.5	4.6	10.98	161	5.56	5.235	3.16	3.12	0.44	0.4	4.83	4.855	2.05
6-2-30(G)P	26.7		20.3		30.5		38.13		4.5		4.6	11.2	159	4.91		3.08		0.36		4.88		2.03
1-1-60(G)	24.2	24.4	19.7	20.35	31.2	31.55	38.95	39.39	4.76	4.83	3.9	10.9	154	4.82	4.76	2.94	2.895	0.42	0.665	5.12	5.03	2.98
1-2-60(G)	24.6		19.56		31.9		39.83		4.9		4.1	11.04	150	4.7		2.85		0.44		4.94		3.04
2-1-60(G)Z+B	26.4	26.45	19.7	19.8	30.6	30.8	38.15	38.43	3.98	3.935	4.2	10.36	159	6.02	6.275	1.91	2.195	0.42	0.535	4.78	4.76	2.98
2-2-60(G)Z+B	26.5		19.9		31		38.71		3.89		4.3	10.18	156	6.53		2.48		0.41		4.74		2.65
3-1-60(G)Z+B+W	25.7	25.9	19.9	20	30.2	30.1	37.72	37.61	3.9	3.9	4.5	10.62	161	6.23	6.605	2.67	2.98	0.34	0.41	4.74	4.735	2.98
3-2-60(G)Z+B+W	26.1		20.1		30		37.5		3.9		4.7	10.95	163	6.98		3.29		0.48		4.73		2.65
4-1-60(G)Z+B+P	25.8	25.85	20.1	20.05	30.3	30.4	37.89	38	3.66	3.63	4.2	10.8	160	6.27	5.99	3.22	2.755	0.31	0.54	4.81	4.795	2.06
4-2-60(G)Z+B+P	25.9		20		30.5		38.11		3.6		4.3	10.99	159	5.71		2.29		0.27		4.78		2.09
5-1-60(G)Z+B+W+p	27.7	27.55	20.3	20.3	29.2	29.25	37.34	37.365	3.23	3.295	4.4	10.5	163	6.74	6.785	2.61	2.71	0.19	0.3	4.77	4.785	1.66
5-2-60(G)Z+B+W+p	27.4		20.3		29.3		37.39		3.36		4.2	10.53	160	6.83		2.81		0.18		4.8		1.89
6-1-60(G)P	26.2	26.3	20.1	20.05	29.8	29.95	37.17	37.39	4.4	4.35	4.6	11.09	164	5.69	5.615	3.6	3.425	0.45	0.625	4.84	4.835	2.16
6-2-60(G)P	26.4		20		30.1		37.61		4.3		4.7	10.18	162	5.54		3.25		0.46		4.83		2.19
